# Supplementary material for: tRFUniverse: A comprehensive resource for the interactive analyses of tRNA-derived ncRNAs in human cancer
Source: iScience. 2024 Jan 5;27(2):108810. doi: 10.1016/j.isci.2024.108810 (PMC10831894; doi:10.1016/j.isci.2024.108810)
Supplement: Table S1. Analyzed TCGA and TARGET cohorts, related to Figure 1 — Table showing the samples analyzed for each TCGA and TARGET tumor cohort. [file mmc2.xlsx]

## Sheet: Table S1
cohort_id	cohort_description	n_samples
TARGET-ALL-P1	Acute Lymphoblastic Leukemia - Phase I	1
TARGET-ALL-P2	Acute Lymphoblastic Leukemia - Phase II	230
TARGET-ALL-P3	Acute Lymphoblastic Leukemia - Phase III	34
TARGET-AML	Acute Myeloid Leukemia	1798
TARGET-RT	Rhabdoid Tumor	72
TARGET-WT	High-Risk Wilms Tumor	138
TCGA-ACC	Adrenocortical Carcinoma	80
TCGA-BLCA	Bladder Urothelial Carcinoma	437
TCGA-BRCA	Breast Invasive Carcinoma	1207
TCGA-CESC	Cervical Squamous Cell Carcinoma and Endocervical Adenocarcinoma	312
TCGA-CHOL	Cholangiocarcinoma	45
TCGA-COAD	Colon Adenocarcinoma	465
TCGA-DLBC	Lymphoid Neoplasm Diffuse Large B-cell Lymphoma	47
TCGA-ESCA	Esophageal Carcinoma	200
TCGA-GBM	Glioblastoma Multiforme	5
TCGA-HNSC	Head and Neck Squamous Cell Carcinoma	569
TCGA-KICH	Kidney Chromophobe	91
TCGA-KIRC	Kidney Renal Clear Cell Carcinoma	616
TCGA-KIRP	Kidney Renal Papillary Cell Carcinoma	326
TCGA-LAML	Acute Myeloid Leukemia	188
TCGA-LGG	Brain Lower Grade Glioma	530
TCGA-LIHC	Liver Hepatocellular Carcinoma	425
TCGA-LUAD	Lung Adenocarcinoma	567
TCGA-LUSC	Lung Squamous Cell Carcinoma	523
TCGA-MESO	Mesothelioma	87
TCGA-OV	Ovarian Serous Cystadenocarcinoma	499
TCGA-PAAD	Pancreatic Adenocarcinoma	183
TCGA-PCPG	Pheochromocytoma and Paraganglioma	187
TCGA-PRAD	Prostate Adenocarcinoma	551
TCGA-READ	Rectum Adenocarcinoma	165
TCGA-SARC	Sarcoma	263
TCGA-SKCM	Skin Cutaneous Melanoma	452
TCGA-STAD	Stomach Adenocarcinoma	491
TCGA-TGCT	Testicular Germ Cell Tumors	156
TCGA-THCA	Thyroid Carcinoma	573
TCGA-THYM	Thymoma	126
TCGA-UCEC	Uterine Corpus Endometrial Carcinoma	579
TCGA-UCS	Uterine Carcinosarcoma	57
TCGA-UVM	Uveal Melanoma	80
TOTAL		13355
