# Supplementary material for: tRFUniverse: A comprehensive resource for the interactive analyses of tRNA-derived ncRNAs in human cancer
Source: iScience. 2024 Jan 5;27(2):108810. doi: 10.1016/j.isci.2024.108810 (PMC10831894; doi:10.1016/j.isci.2024.108810)
Supplement: Table S2. Analyzed small RNA-Seq data of NCI-60 cell lines, related to Figure 1 — Table reporting all the small RNA-seq datasets of NCI-60 cancer cell lines analyzed for extracting tRNA-derived ncRNA expression with information about the cell type, type of tumor, and NCBI-SRA ID. [file mmc3.xlsx]

## Sheet: Foglio1
cell_line	cancer_type	run_id
T-47D	BREAST	SRR5689215
MCF-7	BREAST	SRR5689213
MDA-MB-231	BREAST	SRR5689212
BT-549	BREAST	SRR5689211
HS-578T	BREAST	SRR5689210
SF-295	CNS	SRR5689217
SF-268	CNS	SRR5689216
SF-539	CNS	SRR5689214
U251	CNS	SRR5689209
SNB-75	CNS	SRR5689208
SNB-19	CNS	SRR5689175
HCT-116	COLON	SRR5689179
HT-29	COLON	SRR5689178
KM12	COLON	SRR5689177
SW-620	COLON	SRR5689176
COLO 205	COLON	SRR5689174
HCT-15	COLON	SRR5689173
HCC2998	COLON	SRR5689172
MOLT-4	LEUKEMIA	SRR5689193
K-562	LEUKEMIA	SRR5689192
SR	LEUKEMIA	SRR5689191
RPMI 8226	LEUKEMIA	SRR5689190
CCRF-CEM	LEUKEMIA	SRR5689183
HL-60(TB)	LEUKEMIA	SRR5689182
LOX-IMVI	MELANOMA	SRR5689197
MALME-3M	MELANOMA	SRR5689196
MDA-MB-435	MELANOMA	SRR5689195
M14	MELANOMA	SRR5689194
SK-MEL-5	MELANOMA	SRR5689189
SK-MEL-28	MELANOMA	SRR5689188
UACC-62	MELANOMA	SRR5689167
UACC-257	MELANOMA	SRR5689164
SK-MEL-2	MELANOMA	SRR5689165
NCI-H522	NSCLC	SRR5689201
NCI-H460	NSCLC	SRR5689200
HOP 62	NSCLC	SRR5689171
NCI-H23	NSCLC	SRR5689170
EKVX	NSCLC	SRR5689169
HOP 92	NSCLC	SRR5689168
A549	NSCLC	SRR5689166
NCI-H322M	NSCLC	SRR5689163
NCI-H226	NSCLC	SRR5689162
OVCAR-5	OVARIAN	SRR5689207
OVCAR-4	OVARIAN	SRR5689206
OVCAR-8	OVARIAN	SRR5689205
OVCAR-3	OVARIAN	SRR5689204
NCI/ADR-RES	OVARIAN	SRR5689203
IGR-OV1	OVARIAN	SRR5689202
SK-OV-3	OVARIAN	SRR5689198
DU-145	PROSTATE	SRR5689199
PC-3	PROSTATE	SRR5689187
A498	RENAL	SRR5689186
CAKI-1	RENAL	SRR5689185
786-0	RENAL	SRR5689184
SN12C	RENAL	SRR5689181
TK-10	RENAL	SRR5689180
UO-31	RENAL	SRR5689161
ACHN	RENAL	SRR5689160
RXF393	RENAL	SRR5689159
