# Supplementary material for: tRFUniverse: A comprehensive resource for the interactive analyses of tRNA-derived ncRNAs in human cancer
Source: iScience. 2024 Jan 5;27(2):108810. doi: 10.1016/j.isci.2024.108810 (PMC10831894; doi:10.1016/j.isci.2024.108810)
Supplement: Table S3. Distribution of tRNA-derived ncRNAs expressed across analyzed datasets, related to Figure 1 — Table reporting the numbers of tRNA-derived ncRNAs (for each subclass) expressed in the analyzed datasets. [file mmc4.xlsx]

## Sheet: Sheet1
	i-tRF	tRF-3	tRF-5	5'-half	3'-half	5' leader tRF	tsRNA\tRF-1
bio fluids	1759	597	387	84	4	6	27
NCI60	2963	1002	569	10	0	409	549
TARGET-ALL-P1	662	294	134	9	0	86	71
TARGET-ALL-P2	3618	1132	626	98	3	478	360
TARGET-ALL-P3	2587	624	534	92	4	166	115
TARGET-AML	2438	735	460	12	0	143	191
TARGET-RT	2258	673	486	10	0	24	150
TARGET-WT	1016	383	360	8	0	7	60
TCGA-ACC	1683	625	453	13	0	8	59
TCGA-BLCA	958	621	438	7	0	5	69
TCGA-BRCA	849	540	407	7	0	1	74
TCGA-CESC	1351	518	466	9	0	16	110
TCGA-CHOL	646	349	329	7	0	1	27
TCGA-COAD	1143	717	424	8	0	3	83
TCGA-DLBC	1442	619	463	7	0	17	128
TCGA-ESCA	998	409	423	8	0	4	53
TCGA-GBM	923	433	244	10	0	11	59
TCGA-HNSC	1592	693	520	9	0	21	103
TCGA-KICH	1491	777	363	8	0	6	86
TCGA-KIRC	678	701	362	6	0	1	36
TCGA-KIRP	848	553	359	10	0	3	41
TCGA-LAML	1100	469	327	7	0	11	111
TCGA-LGG	1189	517	404	8	0	11	77
TCGA-LIHC	1052	590	398	9	0	5	53
TCGA-LUAD	868	601	404	6	0	6	92
TCGA-LUSC	1149	577	456	8	0	8	101
TCGA-MESO	916	394	466	7	0	10	51
TCGA-OV	1028	812	341	4	0	44	159
TCGA-PAAD	482	303	276	6	0	2	34
TCGA-PCPG	740	404	322	7	0	12	74
TCGA-PRAD	884	605	337	7	0	2	38
TCGA-READ	1292	603	437	9	0	3	109
TCGA-SARC	627	279	293	6	0	3	32
TCGA-SKCM	2569	1271	585	9	0	51	287
TCGA-STAD	800	458	374	6	0	2	73
TCGA-TGCT	1402	511	459	9	0	40	177
TCGA-THCA	1319	668	452	8	0	16	99
TCGA-THYM	1052	438	367	8	0	17	96
TCGA-UCEC	1254	608	452	6	0	8	113
TCGA-UCS	1306	417	501	9	0	12	80
TCGA-UVM	1537	1044	460	8	0	24	152
