# Supplementary material for: tRFUniverse: A comprehensive resource for the interactive analyses of tRNA-derived ncRNAs in human cancer
Source: iScience. 2024 Jan 5;27(2):108810. doi: 10.1016/j.isci.2024.108810 (PMC10831894; doi:10.1016/j.isci.2024.108810)
Supplement: Table S4. Analyzed small RNA-Seq data of human biological fluids, related to Figure 1 — Table showing all the small RNA-Seq datasets of human biological fluids analyzed for extracting tRNA-derived ncRNA expression with information about the type of fluid, sequencing platform, NCBI SRA project, and run ID. [file mmc5.xlsx]

## Sheet: Table S3
project_id	run_id	platform	fluid_type
PRJNA242348	SRR1200701	HiSeq2000	seminal fluid
PRJNA242348	SRR1200702	HiSeq2000	seminal fluid
PRJNA242348	SRR1200703	HiSeq2000	seminal fluid
PRJNA242348	SRR1200704	HiSeq2000	seminal fluid
PRJNA242348	SRR1200705	HiSeq2000	seminal fluid
PRJNA242348	SRR1200706	HiSeq2000	seminal fluid
PRJNA242348	SRR1200707	HiSeq2000	seminal fluid
PRJNA242348	SRR1200708	HiSeq2000	seminal fluid
PRJNA242348	SRR1200709	HiSeq2000	seminal fluid
PRJNA242348	SRR1200710	HiSeq2000	seminal fluid
PRJNA242348	SRR1200711	HiSeq2000	seminal fluid
PRJNA242348	SRR1200712	HiSeq2000	seminal fluid
PRJNA505788	SRR8198207	HiSeq1000	saliva
PRJNA505788	SRR8198208	HiSeq1000	saliva
PRJNA505788	SRR8198209	HiSeq1000	saliva
PRJNA505788	SRR8198210	HiSeq1000	saliva
PRJNA505788	SRR8198211	HiSeq1000	serum
PRJNA505788	SRR8198212	HiSeq1000	serum
PRJNA505788	SRR8198213	HiSeq1000	urine
PRJNA505788	SRR8198214	HiSeq1000	urine
PRJNA505788	SRR8198215	HiSeq1000	urine
PRJNA505788	SRR8198216	HiSeq1000	urine
PRJNA505788	SRR8198217	HiSeq1000	serum
PRJNA505788	SRR8198218	HiSeq1000	serum
PRJNA505788	SRR8198219	HiSeq1000	serum
PRJNA505788	SRR8198220	HiSeq1000	serum
PRJNA505788	SRR8198221	HiSeq1000	serum
PRJNA505788	SRR8198222	HiSeq1000	serum
PRJNA527257	SRR8733167	HiSeq2000	urine
PRJNA527257	SRR8733168	HiSeq2000	plasma
PRJNA527257	SRR8733169	HiSeq2000	plasma
PRJNA527257	SRR8733170	HiSeq2000	plasma
PRJNA527257	SRR8733171	HiSeq2000	plasma
PRJNA527257	SRR8733172	HiSeq2000	urine
PRJNA527257	SRR8733173	HiSeq2000	plasma
PRJNA527257	SRR8733174	HiSeq2000	plasma
PRJNA527257	SRR8733175	HiSeq2000	plasma
PRJNA527257	SRR8733176	HiSeq2000	plasma
PRJNA527257	SRR8733177	HiSeq2000	urine
PRJNA527257	SRR8733178	HiSeq2000	stool
PRJNA527257	SRR8733179	HiSeq2000	plasma
PRJNA527257	SRR8733180	HiSeq2000	plasma
PRJNA527257	SRR8733181	HiSeq2000	plasma
PRJNA527257	SRR8733182	HiSeq2000	stool
PRJNA527257	SRR8733183	HiSeq2000	plasma
PRJNA527257	SRR8733184	HiSeq2000	plasma
PRJNA527257	SRR8733185	HiSeq2000	stool
PRJNA527257	SRR8733186	HiSeq2000	plasma
PRJNA527257	SRR8733187	HiSeq2000	urine
PRJNA527257	SRR8733188	HiSeq2000	urine
PRJNA527257	SRR8733189	HiSeq2000	stool
PRJNA527257	SRR8733190	HiSeq2000	plasma
PRJNA527257	SRR8733191	HiSeq2000	plasma
PRJNA527257	SRR8733192	HiSeq2000	plasma
PRJNA527257	SRR8733193	HiSeq2000	urine
PRJNA527257	SRR8733194	HiSeq2000	urine
PRJNA527257	SRR8733195	HiSeq2000	urine
PRJNA527257	SRR8733196	HiSeq2000	urine
PRJNA527257	SRR8733197	HiSeq2000	plasma
PRJNA527257	SRR8733198	HiSeq2000	plasma
PRJNA527257	SRR8733199	HiSeq2000	plasma
PRJNA527257	SRR8733200	HiSeq2000	plasma
PRJNA527257	SRR8733201	HiSeq2000	stool
PRJNA527257	SRR8733202	HiSeq2000	plasma
PRJNA527257	SRR8733203	HiSeq2000	plasma
PRJNA527257	SRR8733204	HiSeq2000	plasma
PRJNA527257	SRR8733205	HiSeq2000	plasma
PRJNA527257	SRR8733206	HiSeq2000	plasma
PRJNA527257	SRR8733207	HiSeq2000	urine
PRJNA527257	SRR8733208	HiSeq2000	urine
PRJNA527257	SRR8733209	HiSeq2000	plasma
PRJNA527257	SRR8733210	HiSeq2000	plasma
PRJNA527257	SRR8733211	HiSeq2000	plasma
PRJNA527257	SRR8733212	HiSeq2000	plasma
PRJNA527257	SRR8733213	HiSeq2000	plasma
PRJNA527257	SRR8733214	HiSeq2000	urine
PRJNA527257	SRR8733215	HiSeq2000	urine
PRJNA527257	SRR8733216	HiSeq2000	stool
PRJNA527257	SRR8733217	HiSeq2000	plasma
PRJNA527257	SRR8733218	HiSeq2000	plasma
PRJNA527257	SRR8733219	HiSeq2000	plasma
PRJNA527257	SRR8733220	HiSeq2000	plasma
PRJNA527257	SRR8733221	HiSeq2000	plasma
PRJNA527257	SRR8733222	HiSeq2000	urine
PRJNA527257	SRR8733223	HiSeq2000	stool
PRJNA527257	SRR8733224	HiSeq2000	stool
PRJNA527257	SRR8733225	HiSeq2000	plasma
PRJNA527257	SRR8733226	HiSeq2000	plasma
PRJNA527257	SRR8733227	HiSeq2000	urine
PRJNA527257	SRR8733228	HiSeq2000	urine
PRJNA527257	SRR8733229	HiSeq2000	stool
PRJNA527257	SRR8733230	HiSeq2000	plasma
PRJNA527257	SRR8733231	HiSeq2000	plasma
PRJNA527257	SRR8733232	HiSeq2000	plasma
PRJNA527257	SRR8733233	HiSeq2000	plasma
PRJNA527257	SRR8733234	HiSeq2000	urine
PRJNA527257	SRR8733235	HiSeq2000	urine
PRJNA527257	SRR8733236	HiSeq2000	stool
PRJNA527257	SRR8733237	HiSeq2000	plasma
PRJNA527257	SRR8733238	HiSeq2000	plasma
PRJNA527257	SRR8733239	HiSeq2000	plasma
PRJNA527257	SRR8733240	HiSeq2000	plasma
PRJNA527257	SRR8733241	HiSeq2000	plasma
PRJNA527257	SRR8733242	HiSeq2000	urine
PRJNA527257	SRR8733243	HiSeq2000	stool
PRJNA527257	SRR8733244	HiSeq2000	plasma
PRJNA527257	SRR8733245	HiSeq2000	plasma
PRJNA527257	SRR8733246	HiSeq2000	plasma
PRJNA527257	SRR8733247	HiSeq2000	urine
PRJNA527257	SRR8733248	HiSeq2000	urine
PRJNA527257	SRR8733249	HiSeq2000	urine
PRJNA527257	SRR8733250	HiSeq2000	stool
PRJNA527257	SRR8733251	HiSeq2000	plasma
PRJNA527257	SRR8733252	HiSeq2000	plasma
PRJNA527257	SRR8733253	HiSeq2000	plasma
PRJNA527257	SRR8733254	HiSeq2000	plasma
PRJNA527257	SRR8733255	HiSeq2000	plasma
PRJNA527257	SRR8733256	HiSeq2000	urine
PRJNA527257	SRR8733257	HiSeq2000	stool
PRJNA527257	SRR8733258	HiSeq2000	plasma
PRJNA527257	SRR8733259	HiSeq2000	stool
PRJNA527257	SRR8733260	HiSeq2000	plasma
PRJNA527257	SRR8733261	HiSeq2000	stool
PRJNA527257	SRR8733262	HiSeq2000	stool
PRJNA527257	SRR8733263	HiSeq2000	plasma
PRJNA527257	SRR8733264	HiSeq2000	plasma
PRJNA527257	SRR8733265	HiSeq2000	plasma
PRJNA527257	SRR8733266	HiSeq2000	plasma
PRJNA527257	SRR8733267	HiSeq2000	urine
PRJNA527257	SRR8733268	HiSeq2000	stool
PRJNA527257	SRR8733269	HiSeq2000	stool
PRJNA527257	SRR8733270	HiSeq2000	plasma
PRJNA527257	SRR8733271	HiSeq2000	plasma
PRJNA527257	SRR8733272	HiSeq2000	plasma
PRJNA527257	SRR8733273	HiSeq2000	urine
PRJNA527257	SRR8733274	HiSeq2000	urine
PRJNA527257	SRR8733275	HiSeq2000	plasma
PRJNA527257	SRR8733276	HiSeq2000	plasma
PRJNA527257	SRR8733277	HiSeq2000	plasma
PRJNA527257	SRR8733278	HiSeq2000	plasma
PRJNA527257	SRR8733279	HiSeq2000	plasma
PRJNA527257	SRR8733280	HiSeq2000	stool
PRJNA527257	SRR8733281	HiSeq2000	stool
PRJNA527257	SRR8733282	HiSeq2000	stool
PRJNA527257	SRR8733283	HiSeq2000	plasma
PRJNA527257	SRR8733284	HiSeq2000	plasma
PRJNA527257	SRR8733285	HiSeq2000	plasma
PRJNA527257	SRR8733286	HiSeq2000	urine
PRJNA527257	SRR8733287	HiSeq2000	urine
PRJNA527257	SRR8733288	HiSeq2000	urine
PRJNA527257	SRR8733289	HiSeq2000	urine
PRJNA527257	SRR8733290	HiSeq2000	plasma
PRJNA527257	SRR8733291	HiSeq2000	plasma
PRJNA527257	SRR8733292	HiSeq2000	plasma
PRJNA527257	SRR8733293	HiSeq2000	urine
PRJNA527257	SRR8733294	HiSeq2000	stool
PRJNA527257	SRR8733295	HiSeq2000	plasma
PRJNA527257	SRR8733296	HiSeq2000	plasma
PRJNA527257	SRR8733297	HiSeq2000	plasma
PRJNA527257	SRR8733298	HiSeq2000	urine
PRJNA527257	SRR8733299	HiSeq2000	stool
PRJNA527257	SRR8733300	HiSeq2000	plasma
PRJNA527257	SRR8733301	HiSeq2000	plasma
PRJNA527257	SRR8733302	HiSeq2000	plasma
PRJNA527257	SRR8733303	HiSeq2000	plasma
PRJNA527257	SRR8733304	HiSeq2000	stool
PRJNA527257	SRR8733305	HiSeq2000	stool
PRJNA527257	SRR8733306	HiSeq2000	plasma
PRJNA527257	SRR8733307	HiSeq2000	plasma
PRJNA527257	SRR8733308	HiSeq2000	plasma
PRJNA527257	SRR8733309	HiSeq2000	plasma
PRJNA527257	SRR8733310	HiSeq2000	stool
PRJNA527257	SRR8733311	HiSeq2000	stool
PRJNA527257	SRR8733312	HiSeq2000	plasma
PRJNA527257	SRR8733313	HiSeq2000	plasma
PRJNA527257	SRR8733314	HiSeq2000	plasma
PRJNA527257	SRR8733315	HiSeq2000	plasma
PRJNA527257	SRR8733316	HiSeq2000	plasma
PRJNA527257	SRR8733317	HiSeq2000	plasma
PRJNA527257	SRR8733318	HiSeq2000	stool
PRJNA527257	SRR8733319	HiSeq2000	plasma
PRJNA527257	SRR8733320	HiSeq2000	plasma
PRJNA527257	SRR8733321	HiSeq2000	plasma
PRJNA527257	SRR8733322	HiSeq2000	plasma
PRJNA527257	SRR8733323	HiSeq2000	urine
PRJNA527257	SRR8733324	HiSeq2000	urine
PRJNA527257	SRR8733325	HiSeq2000	stool
PRJNA527257	SRR8733326	HiSeq2000	stool
PRJNA527257	SRR8733327	HiSeq2000	stool
PRJNA527257	SRR8733328	HiSeq2000	plasma
PRJNA527257	SRR8733329	HiSeq2000	plasma
PRJNA527257	SRR8733330	HiSeq2000	plasma
PRJNA527257	SRR8733331	HiSeq2000	urine
PRJNA527257	SRR8733332	HiSeq2000	urine
PRJNA527257	SRR8733333	HiSeq2000	plasma
PRJNA527257	SRR8733334	HiSeq2000	plasma
PRJNA527257	SRR8733335	HiSeq2000	urine
PRJNA527257	SRR8733336	HiSeq2000	urine
PRJNA527257	SRR8733337	HiSeq2000	plasma
PRJNA527257	SRR8733338	HiSeq2000	plasma
PRJNA527257	SRR8733339	HiSeq2000	plasma
PRJNA527257	SRR8733340	HiSeq2000	plasma
PRJNA527257	SRR8733341	HiSeq2000	urine
PRJNA527257	SRR8733342	HiSeq2000	urine
PRJNA527257	SRR8733343	HiSeq2000	stool
PRJNA527257	SRR8733344	HiSeq2000	plasma
PRJNA527257	SRR8733345	HiSeq2000	plasma
PRJNA527257	SRR8733346	HiSeq2000	plasma
PRJNA527257	SRR8733347	HiSeq2000	urine
PRJNA527257	SRR8733348	HiSeq2000	stool
PRJNA527257	SRR8733349	HiSeq2000	stool
PRJNA527257	SRR8733350	HiSeq2000	plasma
PRJNA527257	SRR8733351	HiSeq2000	plasma
PRJNA527257	SRR8733352	HiSeq2000	plasma
PRJNA527257	SRR8733353	HiSeq2000	plasma
PRJNA527257	SRR8733354	HiSeq2000	plasma
PRJNA527257	SRR8733355	HiSeq2000	plasma
PRJNA527257	SRR8733356	HiSeq2000	urine
PRJNA527257	SRR8733357	HiSeq2000	plasma
PRJNA527257	SRR8733358	HiSeq2000	plasma
PRJNA527257	SRR8733359	HiSeq2000	plasma
PRJNA527257	SRR8733360	HiSeq2000	urine
PRJNA527257	SRR8733361	HiSeq2000	urine
PRJNA527257	SRR8733362	HiSeq2000	stool
PRJNA527257	SRR8733363	HiSeq2000	stool
PRJNA527257	SRR8733364	HiSeq2000	stool
PRJNA527257	SRR8733365	HiSeq2000	plasma
PRJNA527257	SRR8733366	HiSeq2000	urine
PRJNA527257	SRR8733367	HiSeq2000	urine
PRJNA527257	SRR8733368	HiSeq2000	stool
PRJNA527257	SRR8733369	HiSeq2000	stool
PRJNA527257	SRR8733370	HiSeq2000	plasma
PRJNA527257	SRR8733371	HiSeq2000	plasma
PRJNA527257	SRR8733372	HiSeq2000	urine
PRJNA527257	SRR8733373	HiSeq2000	plasma
PRJNA527257	SRR8733374	HiSeq2000	plasma
PRJNA527257	SRR8733375	HiSeq2000	plasma
PRJNA647356	SRR12267548	HiSeq2500	ovarian follicular fluid
PRJNA647356	SRR12267549	HiSeq2500	ovarian follicular fluid
PRJNA415462	SRR6203722	HiScanSQ	cerebrospinal fluid
PRJNA415462	SRR6203725	HiScanSQ	cerebrospinal fluid
PRJNA415462	SRR6203726	HiScanSQ	cerebrospinal fluid
PRJNA415462	SRR6203733	HiScanSQ	cerebrospinal fluid
PRJNA415462	SRR6203734	HiScanSQ	cerebrospinal fluid
PRJNA415462	SRR6203764	HiScanSQ	cerebrospinal fluid
PRJNA415462	SRR6203765	HiScanSQ	cerebrospinal fluid
PRJNA415462	SRR6203766	HiScanSQ	cerebrospinal fluid
PRJNA415462	SRR6203767	HiScanSQ	cerebrospinal fluid
PRJNA415462	SRR6203779	HiScanSQ	cerebrospinal fluid
PRJNA415462	SRR6203780	HiScanSQ	cerebrospinal fluid
PRJNA415462	SRR6203785	HiScanSQ	cerebrospinal fluid
PRJNA415462	SRR6203786	HiScanSQ	cerebrospinal fluid
PRJNA415462	SRR6203807	HiScanSQ	cerebrospinal fluid
PRJNA415462	SRR6203808	HiScanSQ	cerebrospinal fluid
PRJNA415462	SRR6203809	HiScanSQ	cerebrospinal fluid
PRJNA415462	SRR6203810	HiScanSQ	cerebrospinal fluid
PRJNA415462	SRR6203811	HiScanSQ	cerebrospinal fluid
PRJNA431173	SRR6502268	HiSeq2500	sperm cells
PRJNA431173	SRR6502269	HiSeq2500	sperm cells
PRJNA431173	SRR6502270	HiSeq2500	sperm cells
PRJNA431173	SRR6502271	HiSeq2500	sperm cells
PRJNA431173	SRR6502272	HiSeq2500	sperm cells
PRJNA431173	SRR6502273	HiSeq2500	sperm cells
PRJNA431173	SRR6502274	HiSeq2500	sperm cells
PRJNA431173	SRR6502275	HiSeq2500	sperm cells
PRJNA431173	SRR6502276	HiSeq2500	sperm cells
PRJNA431173	SRR6502277	HiSeq2500	sperm cells
PRJNA431173	SRR6502278	HiSeq2500	sperm cells
PRJNA431173	SRR6502279	HiSeq2500	sperm cells
PRJNA431173	SRR6502280	HiSeq2500	sperm cells
PRJNA431173	SRR6502281	HiSeq2500	sperm cells
PRJNA431173	SRR6502282	HiSeq2500	sperm cells
PRJNA431173	SRR6502283	HiSeq2500	sperm cells
PRJNA431173	SRR6502284	HiSeq2500	sperm cells
PRJNA431173	SRR6502285	HiSeq2500	sperm cells
PRJNA431173	SRR6502286	HiSeq2500	sperm cells
PRJNA431173	SRR6502287	HiSeq2500	sperm cells
PRJNA431173	SRR6502288	HiSeq2500	sperm cells
PRJNA431173	SRR6502289	HiSeq2500	sperm cells
PRJNA431173	SRR6502290	HiSeq2500	sperm cells
PRJNA431173	SRR6502291	HiSeq2500	sperm cells
PRJNA445720	SRR6899212	HiSeq4000	bile
PRJNA445720	SRR6899213	HiSeq4000	bile
PRJNA445720	SRR6899214	HiSeq4000	bile
PRJNA445720	SRR6899215	HiSeq4000	bile
PRJNA445720	SRR6899216	HiSeq4000	bile
PRJNA445720	SRR6899217	HiSeq4000	bile
PRJNA445720	SRR6899218	HiSeq4000	bile
PRJNA445720	SRR6899219	HiSeq4000	bile
PRJNA445720	SRR6899220	HiSeq4000	bile
PRJNA445720	SRR6899221	HiSeq4000	bile
PRJNA445720	SRR6899222	HiSeq4000	bile
PRJNA445720	SRR6899223	HiSeq4000	bile
