# Supplementary material for: tRFUniverse: A comprehensive resource for the interactive analyses of tRNA-derived ncRNAs in human cancer
Source: iScience. 2024 Jan 5;27(2):108810. doi: 10.1016/j.isci.2024.108810 (PMC10831894; doi:10.1016/j.isci.2024.108810)
Supplement: Table S5. Analyzed AGO CLASH/CLEAR/CLIP-Seq data, related to Figure 1 — Table reporting all the AGO CLASH/CLEAR/CLIP-Seq data analyzed for extracting the interaction between tRNA-derived ncRNAs and other transcripts with information about data type, cell line, AGO protein, and NCI-SRA project and run ID. [file mmc6.xlsx]

## Sheet: Table S4
project_id	run_id	data_type	cell_line	AGO
PRJNA217521	SRR959751	CLASH	HEK293	AGO1
PRJNA217521	SRR959752	CLASH	HEK293	AGO1
PRJNA217521	SRR959753	CLASH	HEK293	AGO1
PRJNA217521	SRR959754	CLASH	HEK293	AGO1
PRJNA217521	SRR959755	CLASH	HEK293	AGO1
PRJNA217521	SRR959756	CLASH	HEK293	AGO1
PRJNA217521	SRR959757	CLASH	HEK293	AGO1
PRJNA217521	SRR959758	CLASH	HEK293	AGO1
PRJNA217521	SRR959759	CLASH	HEK293	AGO1
PRJNA296130	SRR2413156	RIP-Seq	Huh-7.5	PAN-AGO
PRJNA296130	SRR2413157	RIP-Seq	Huh-7.5	PAN-AGO
PRJNA296130	SRR2413158	RIP-Seq	Huh-7.5	PAN-AGO
PRJNA296130	SRR2413159	RIP-Seq	Huh-7.5	PAN-AGO
PRJNA296130	SRR2413160	RIP-Seq	Huh-7.5	PAN-AGO
PRJNA296130	SRR2413161	RIP-Seq	Huh-7.5	PAN-AGO
PRJNA296130	SRR2413162	RIP-Seq	Huh-7.5	PAN-AGO
PRJNA296130	SRR2413175	CLEAR-CLIP	Huh-7.5	PAN-AGO
PRJNA296130	SRR2413176	CLEAR-CLIP	Huh-7.5	PAN-AGO
PRJNA296130	SRR2413177	CLEAR-CLIP	Huh-7.5	PAN-AGO
PRJNA296130	SRR2413178	CLEAR-CLIP	Huh-7.5	PAN-AGO
PRJNA296130	SRR2413179	CLEAR-CLIP	Huh-7.5	PAN-AGO
PRJNA296130	SRR2413180	CLEAR-CLIP	Huh-7.5	PAN-AGO
PRJNA296130	SRR2413181	CLEAR-CLIP	Huh-7.5	PAN-AGO
PRJNA296130	SRR2413182	CLEAR-CLIP	Huh-7.5	PAN-AGO
PRJNA296130	SRR2413183	CLEAR-CLIP	Huh-7.5	PAN-AGO
PRJNA296130	SRR2413184	CLEAR-CLIP	Huh-7.5	PAN-AGO
PRJNA296130	SRR2413185	CLEAR-CLIP	Huh-7.5	PAN-AGO
PRJNA296130	SRR2413186	CLEAR-CLIP	Huh-7.5	PAN-AGO
PRJNA691465	SRR13415087	CLASH	HCT116	PAN-AGO
PRJNA691465	SRR13415088	CLASH	HCT116	AGO2
PRJNA691465	SRR13415089	CLASH	HCT116	PAN-AGO
PRJNA691465	SRR13415090	CLASH	HCT116	PAN-AGO
PRJNA691465	SRR13415091	CLASH	HCT116	AGO2
PRJNA691465	SRR13415092	CLASH	HCT116	PAN-AGO
PRJNA691465	SRR13415093	CLASH	HCT116	PAN-AGO
PRJNA691465	SRR13415094	CLASH	HCT116	AGO2
PRJNA691465	SRR13415095	CLASH	HCT116	AGO2
PRJNA691465	SRR13415096	CLASH	HCT116	PAN-AGO
PRJNA691465	SRR13415097	CLASH	HCT116	PAN-AGO
PRJNA691465	SRR13415098	CLASH	HCT116	AGO2
PRJNA691465	SRR13415099	CLASH	HCT116	AGO2
PRJNA691465	SRR14432300	CLASH	HCT116	PAN-AGO
PRJNA691465	SRR14432301	CLASH	HCT116	PAN-AGO
PRJNA691465	SRR14432302	CLASH	HCT116	PAN-AGO
PRJNA691465	SRR14432303	CLASH	HCT116	PAN-AGO
PRJNA691465	SRR14432304	CLASH	HCT116	PAN-AGO
PRJNA691465	SRR14432305	CLASH	HCT116	PAN-AGO
PRJNA691465	SRR14432306	CLASH	HCT116	PAN-AGO
PRJNA691465	SRR14432307	CLASH	HCT116	PAN-AGO
PRJNA691465	SRR14432308	CLASH	HCT116	PAN-AGO
PRJNA129395	SRR048973	CLIP-Seq	HEK 293	AGO1
PRJNA129395	SRR048974	CLIP-Seq	HEK 293	AGO2
PRJNA129395	SRR048975	CLIP-Seq	HEK 293	AGO2
PRJNA129395	SRR048976	CLIP-Seq	HEK 293	AGO3
PRJNA129395	SRR048977	CLIP-Seq	HEK 293	AGO3
PRJNA129395	SRR048978	CLIP-Seq	HEK 293	AGO4
PRJNA129395	SRR048979	CLIP-Seq	HEK 293	AGO4
PRJNA176418	SRR578611	CLIP-Seq	HS27a	PAN-AGO
PRJNA176418	SRR578612	CLIP-Seq	HS5	PAN-AGO
PRJNA176418	SRR578613	CLIP-Seq	HS5	PAN-AGO
PRJNA176418	SRR578614	CLIP-Seq	HS27a	PAN-AGO
PRJNA176418	SRR578615	CLIP-Seq	HUVEC	PAN-AGO
PRJNA176418	SRR578616	CLIP-Seq	HS5	PAN-AGO
PRJNA176418	SRR578617	CLIP-Seq	HS27a	PAN-AGO
PRJNA176418	SRR578618	CLIP-Seq	hMSC	PAN-AGO
PRJNA176418	SRR578619	CLIP-Seq	HUVEC	PAN-AGO
PRJNA176418	SRR578620	CLIP-Seq	TrHBMEC	PAN-AGO
PRJNA176418	SRR578621	CLIP-Seq	hMSC	PAN-AGO
PRJNA176418	SRR578622	CLIP-Seq	hMSC	PAN-AGO
PRJNA176418	SRR578623	CLIP-Seq	hMSC	PAN-AGO
PRJNA176418	SRR578624	CLIP-Seq	hMSC	PAN-AGO
PRJNA176418	SRR578625	CLIP-Seq	TrHBMEC	PAN-AGO
PRJNA176418	SRR578626	CLIP-Seq	TrHBMEC	PAN-AGO
PRJNA248264	SRR1293399	CLIP-Seq	MCF7	PAN-AGO
PRJNA248264	SRR1293400	CLIP-Seq	MCF7	PAN-AGO
PRJNA248264	SRR1293401	CLIP-Seq	MCF7	PAN-AGO
PRJNA248264	SRR1293402	CLIP-Seq	BT474	PAN-AGO
PRJNA248264	SRR1293403	CLIP-Seq	BT474	PAN-AGO
PRJNA248264	SRR1293404	CLIP-Seq	BT474	PAN-AGO
PRJNA248264	SRR1293405	CLIP-Seq	MDA-MB-231	PAN-AGO
PRJNA248264	SRR1293406	CLIP-Seq	MDA-MB-231	PAN-AGO
PRJNA248264	SRR1293407	CLIP-Seq	MDA-MB-231	PAN-AGO
